# Supplementary material for: Good Clinical Practices for the Management of Post-Stroke Spasticity with BoNT-A: A Delphi-Based Approach from the Italian Expert Group
Source: Toxins (Basel). 2026 Feb 11;18(2):94. doi: 10.3390/toxins18020094 (PMC12945191; doi:10.3390/toxins18020094)
Supplement: Supplementary file 1 [file toxins-18-00094-s001.zip]

Archive with 1 entries (1 files):
- toxins-4078071-supplementary.pdf
